# Supplementary material for: A chromosome-scale and haplotype-resolved genome assembly of carnation (Dianthus caryophyllus) based on high-fidelity sequencing
Source: Front Plant Sci. 2023 Aug 4;14:1230836. doi: 10.3389/fpls.2023.1230836 (PMC10437072; doi:10.3389/fpls.2023.1230836)
Supplement: Supplementary file 2 [file DataSheet_1.xlsx]

## Sheet: Table S1
Supplementary Table 1. Summary of genome sequencing data for D.caryophyllus.
Type	Read length	Total raw data	Genome coverage
HiFi	12-20 kb	~36.90G	~60X
BGI (Short)	150bp	~16.57G	~27X
BGI (Hi-C)	100-500 bp	~70.28G	~114X

## Sheet: Table S2
Supplementary Table 2. Summary of Hi-C reads mapping to the D.caryophyllus.
	Read number	Percentage
Total Clean Pairs	235356662	1
Multiple Paired-end Reads	124902933	0.5307
Unique Mapped Paired-end Reads	81118031	0.3447
Valid Paired-end Reads	69290141	0.2944

## Sheet: Table S3
Supplementary Table 3. Genome BGI and HiFi data comparison statistics.
Sample	Total BGI Reads	Map BGI Reads	Map BGI Rate(%)	Total HiFi Reads	Map HiFi Reads	Map HiFi Rate(%)
Aili hap1	55382252	55080109	99.46	2402115	2401764	99.99
Aili hap2	55382252	55035423	99.38	2402115	2401725	99.99

## Sheet: Table S4
Supplementary Table 4. Genomic single base accuracy statistics.
Type	Heterozygous SNP count (Hetero SNP)	Heterozygous INDEL count (Hetero Indel)	Homozygous SNP count (Homo SNP)	Homozygous Indel count (Homo Indel)	Error rate by homo variants(%)	Genome size (bp)	Assembly accuracy(%)
Aili hap1	1297230	256936	8833	3230	0.00212565	584881303	99.9979
Aili hap2	1305820	259094	8862	3301	0.00214783	578777982	99.9979

## Sheet: Table S5
Supplementary Table 5. Statistic result of the two previously published D. caryophyllus genomes.
Type	Scarlet Queen	Francesco
Raw contigs	-	-
Total raw length	-	-
Cleaned contigs	75	88654
Total cleaned length	636.30(Mb)	500218(kb)
Largest contig	34.83(Mb)	363(kb)
N50	14.67(Mb)	16644
L50	-	-
Length of Chr01	53543240	-
Length of Chr02	41455843	-
Length of Chr03	40487869	-
Length of Chr04	40069687	-
Length of Chr05	39247819	-
Length of Chr06	39062128	-
Length of Chr07	38727353	-
Length of Chr08	38554967	-
Length of Chr09	38075784	-
Length of Chr10	37600848	-
Length of Chr11	37119014	-
Length of Chr12	35606563	-
Length of Chr13	34854112	-
Length of Chr14	34699218	-
Length of Chr15	30952153	-
Total genomic length	580056598	-
BUSCO Complete (%)	97.15(1568)	97.0(1566)
BUSCO Single copy (%)	89.28(1441)	70.7(1141)
BUSCO Duplicated (%)	7.87(127)	26.3(425)
BUSCO Fragmented (%)	0.56(9)	0.9(15)
BUSCO Missing (%)	2.29(37)	2.1(33)

## Sheet: Table S6
Supplementary Table 6. Results of genome quality assessment through LTR Assembly Index and Merqury.
Sample	Length	Intact	Total	raw_LAI	LAI	consensus quality value (QV)	k-mer completeness (%)
Aili hap1	582438105	0.1612	0.5955	27.07	22.13	59.96	83.57
Aili hap2	578530033	0.1611	0.5992	26.89	22.2	60.05	83.4

## Sheet: Table S7
Supplementary Table 7. Repetitive sequence classification statistics for D.caryophyllus ‘Scarlet Queen’ and ‘Francesco’.
		Scarlet Queen			Francesco (Yagi et al.,2013)
Type of transposable elements (TEs)		Number	length(bp)	Percent(%)	Number	length(bp)	Percent(%)
long terminal repeat (LTR)	Copia	62476	57446493	9.03	86111	36558(kb)	7.3
	Gypsy	133747	172476342	27.11
	unknown	157205	121636568	19.12
terminal inverted repeat (TIR)	CACTA	18460	7208265	1.13	-	-	-
	Mutator	44006	14934658	2.35
	PIF_Harbinger	7857	2444828	0.38
	Tc1_Mariner	82494	20504469	3.22
	hAT	25498	8407886	1.32
nonLTR	LINE_element	745	439365	0.07	7362	3447(kb)	0.69
nonTIR	helitron	96259	31432765	4.94	77108	23613035	4.08
	repeat_region	40440	12427859	1.95	-	-	-
total		669235	449364514	70.62	794 297	165 027(kb)	33

## Sheet: Table S8
Supplementary Table 8. Gene numbers and features of D.caryophyllus.
Type	Aili hap1	Aili hap1	Scarlet Queen
Number of genes	44098	42425	43925
Number of exon in cds	184834	183455	-
Number of intron in cds	140736	141030	131646
Number of single exon gene	10000	8784	14756
Total gene length	139201790	135017807	142165432
Total cds length	51884363	50754411	49786578
mean gene length	3156	3182	3236
mean cds length	1176	1196	1133
mean exon length	280	276	283
Longest gene	218943	240449	373394
Longest cds	22320	16290	16290
Longest exon	7881	7881	7881

## Sheet: Table S9
Supplementary Table 9. Result of the evalutation of the D.caryophyllus gene by BUSCO.
	Aili hap1		Aili hap2		Scarlet Queen
Type	Number	Percent (%)	Number	Percent (%)	Number	Percent (%)
Complete BUSCOs (C)	1564	97	1567	97.1	1533	95
Complete and single-copy BUSCOs (S)	1497	92.8	1500	92.9	1403	86.9
Complete and duplicated BUSCOs (D)	67	4.2	67	4.2	130	8.1
Fragmented BUSCOs (F)	19	1.2	16	1	31	1.9
Missing BUSCOs (M)	31	1.8	31	1.9	50	3.1
Total BUSCO groups searched	1614	100	1614	100	1614	100

## Sheet: Table S10
Supplementary Table 10. The statistical results of gene function annotation of D.caryophyllus.
	Aili hap1		Aili hap2		Scarlet Queen
Type	Gene number	Percent (%)	Gene number	Percent (%)	Gene number	Percent (%)
swiss-prot	24967	56.6171	24859	58.5952	21700	49.4
interproscan	36652	83.1149	35567	83.835	37656	85.73
NR	37907	85.9608	36233	85.4048	21133	48.11
KOG	33347	75.6202	31381	73.9682	13896	31.64
unannotated	3709	8.41081	3674	8.65999	3593	8.18
total gene numer	44098	100	42425	100	43925	100
Total Annotation Percentage(%)	40389	91.5892	38751	91.34	40332	91.82

[truncated: 5 more sheets: Table S11, Table S12, Table S13, Table S14, Table S15]
